# Supplementary material for: Polycaprolactone Composite Micro/Nanofibrous Material as an Alternative to Restricted Access Media for Direct Extraction and Separation of Non-Steroidal Anti-Inflammatory Drugs from Human Serum Using Column-Switching Chromatography
Source: Nanomaterials (Basel). 2021 Oct 12;11(10):2669. doi: 10.3390/nano11102669 (PMC8540724; doi:10.3390/nano11102669)
Supplement: Supplementary file 1 [file nanomaterials-11-02669-s001.zip]

Archive with 1 entries (1 files):
- nanomaterials-1387921-Supplementary Materials.pdf
